# Supplementary material for: Characterization of initial ankle-foot prosthesis prescription patterns in U.S. Service members following unilateral transtibial amputation
Source: Front Rehabil Sci. 2023 Aug 25;4:1235693. doi: 10.3389/fresc.2023.1235693 (PMC10485831; doi:10.3389/fresc.2023.1235693)
Supplement: Supplementary file 1 [file Table1.xlsx]

## Sheet: Device Categories
		Foot-Sub-Type Model	Foot-Sub-Type Make	Foot Category SACH (solid ankle Cushion Heel); Fixed Energy Storing & Return (ESR); Passive - NA (Non-Active Articulating); Flexible/Dynamic elastic response - MultiAxial - AR (Articulating); mechanical/active articulation/hinged ankle - Jt (joints); roataing/tosional pivot(s), levers -Cy (cylinders); Hydraulics/pneumatics control Computer-Controlled (COMP); Active/adaptive articulation (sensors/…				Impact/Activity Level	Foot K-Level	Assigned/suggested HCPS Code(s)	Sub-Category Sport-specific
		BiOM	iWalk BionX Ottobock	COMP	PW	-	-	MG 3, 4	K3-K4	L5973 + L5969
		Proprio	Ossur	COMP	MP	-	split-toe	Low, Moderate	K2-K4	L5973
		ProFlex	Ossur	ESR	AR	Jt- levers	split-toe	Low, Moderate	K3-K4	L5999, L5781
		Pathfinder	Willow Wood	ESR	AR	Cy -pneumatic	split-toe	Moderate, High	K1-K4	L5986, L5987, L5940 (or L5950 or L5960), L5910 (or L5920)
		Soleus Tactical	College Park	ESR	NA	MultiAxial	Active heel Active tibial progression Integraded Spring Techology (ITS)	Moderate, High, Extreme	K3-K4	L5981, L5986, L5987	Running, Jumping, hiking, snowboarding, Surfing, etc. Crossover foot; Everday walking
		Talux	Ossur	ESR	NA	MultiAxial	Active tibial progression	Low, Moderate	K3	L5986, L5981
		Variflex	Ossur	ESR	NA	MultiAxial	split-toe Active-heel Active tibial progression	Low, Moderate, High	K3-K4	L5980, L5981
